# Supplementary material for: Patterns and drivers of genome-wide codon usage bias in the fungal order Sordariales
Source: DNA Res. 2025 Dec 2;32(6):dsaf036. doi: 10.1093/dnares/dsaf036 (PMC12730877; doi:10.1093/dnares/dsaf036)
Supplement: dsaf036_Supplementary_Data [file dsaf036_supplementary_data.zip › supplementary tables.xlsx]

## Sheet: genome sequences
Supplementary table 1: overview of species genomes, families, and corresponding references.
ID sordanlr	family	Genus	Species	OtherID	Author	Reference	ecological knowledge	reference ecological information	Column1
bombom-1	Bombardiaceae	Bombardia	bombarda	SMH 3391-2	Hensen, et al., 2023	https://doi.org/10.1016/j.ympev.2023.107938	dung inhabiting. Coprophilous or saprobic on wood or isolated from soil.	https://doi.org/10.1007/s13225-021-00488-4
podapp-1	Bombardiaceae	Podospora	appendiculata	CBS314.62	Hensen, et al., 2023	https://doi.org/10.1016/j.ympev.2023.107938	dung inhabiting. isolated from dung of rabbit	https://mycocosm.jgi.doe.gov/Podap1/Podap1.home.html
apoper-1	Bombardiaceae	Apodospora	peruviana	CBS118394	Hensen, et al., 2023	https://doi.org/10.1016/j.ympev.2023.107938	dung inhabiting. isolated from dung of wombat	https://mycocosm.jgi.doe.gov/Apope1/Apope1.home.html
cersco-1	Bombardiaceae	Cercophora	scortea	SMH 4131-1	Hensen, et al., 2023	https://doi.org/10.1016/j.ympev.2023.107938	Isolated from branch (lifezone: temperate); Coprophilous or saprobic on wood or isolated from soil.	https://doi.org/10.1007/s13225-021-00488-4
dicfun-1	Chaetomiaceae	Dichotomopilus	funicola	CBS 141.50	Hensen et al., 2023	https://doi.org/10.1016/j.ympev.2023.107938	bleached fibre of Linum sp.	Hensen, et al, 2023
mycthe-1	Chaetomiaceae	Mycothermus	thermophilus	CBS625.91	Morgenstern et al. 2012	10.1016/j.funbio.2012.01.010	Checken nest straw. Thermophilic	Hensen, et al, 2023	van den Brink et al., 205; Steindorf et al., 2024
chafim-1	Chaetomiaceae	Chaetomium	fimeti	CBS168.71	Hensen, et al., 2023	https://doi.org/10.1016/j.ympev.2023.107938	dung inhabiting. Isolated from decaying hay, Mesophilic	Hensen, et al, 2023	van den Brink et al., 205; Steindorf et al., 2024
parapp-1	Chaetomiaceae	Parathielavia	appendiculata	CBS731.68	Hensen et al., 2023	https://doi.org/10.1016/j.ympev.2023.107938	dung inhabiting. isolated from rabbit ding. Has also been found on leaves and other dung	https://pmc.ncbi.nlm.nih.gov/articles/PMC6816082/
parhyr-1	Chaetomiaceae	Parathielavia	hyrcaniae	CBS757.83	Hensen et al., 2023	https://doi.org/10.1016/j.ympev.2023.107938	dung inhabiting.Isolated from dung of gazelle, Mesophilic	Hensen, et al, 2023
madmyc-1	Chaetomiaceae	Madurella	mycetomatis	GCA_001275765.2	Smit et al. 2016	10.1128/genomeA.00418-16	human pathogen, mainly isolated in Africa. Isolated from human mycetoma	https://fungi.ensembl.org/Madurella_mycetomatis_gca_001275765/Info/Index
crathe-1	Chaetomiaceae	Crassicarpon	thermophilum	CBS405.69	Morgenstern et al. 2012	10.1016/j.funbio.2012.01.010	Isolated from mushroom compost. Thermophilic	Hensen, et al, 2023	van den Brink et al., 205; Steindorf et al., 2024
cornov-1	Chaetomiaceae	Corynascus	novoguineensis	CBS 359.72	Hensen, et al., 2023	https://doi.org/10.1016/j.ympev.2023.107938	Isolated from soi. Mesophilic	Hensen, et al, 2023	van den Brink et al., 205; Steindorf et al., 2024
corina-1	Chaetomiaceae	Corynascella	inaequalis	CBS 284.82	Hensen, et al., 2023	https://doi.org/10.1016/j.ympev.2023.107938	Isolated from soil. Mesophilic	Hensen, et al, 2023
chalep-1	Chaetomiaceae	Chaetomidium	leptoderma	CBS 538.74	Hensen, et al., 2023	https://doi.org/10.1016/j.ympev.2023.107938	Isolated from soil. Thermophilic	Hensen, et al, 2023	van den Brink et al., 205; Steindorf et al., 2024
crahot-1	Chaetomiaceae	Crassicarpon	hotsonii	CBS398.93	Morgenstern et al. 2012	10.1016/j.funbio.2012.01.010	Isolated from surface of heated compost. Thermophilic	Hensen, et al, 2023	van den Brink et al., 205; Steindorf et al., 2024
chathe-1	Chaetomiaceae	Chaetomium	thermophilum	DSM1495	Amlacher et al. 2011	10.1016/j.cell.2011.06.039	Isolated from wheat straw compost. Thermophilic	Hensen, et al, 2023	van den Brink et al., 205; Steindorf et al., 2024
triant-1	Chaetomiaceae	Trichocladium	antarcticum	CBS123565	Hensen et al., 2023	https://doi.org/10.1016/j.ympev.2023.107938	Mesophilic	Hensen, et al, 2023
achmac-1	Chaetomiaceae	Achaetomium	macrosporum	CBS 532.94	Hensen, et al., 2023	https://doi.org/10.1016/j.ympev.2023.107938	Mesophilic, isolated from soil	Hensen, et al, 2023
theter-1	Chaetomiaceae	Thermothelomyces	terrestris	NRRL8126	Berka et al. 2011	10.1038/nbt.1976	thermophilic	https://www.nature.com/articles/nbt.1976	van den Brink et al., 205; Steindorf et al., 2024
thethe-1	Chaetomiaceae	Thermothelomyces	thermophila	ATCC42464	Berka et al. 2011	10.1038/nbt.1976	thermophilic	https://www.nature.com/articles/nbt.1976	van den Brink et al., 205; Steindorf et al., 2024
achstr-1	Chaetomiaceae	Achaetomium	strumarium	CBS333.67	Hensen, et al., 2023	https://doi.org/10.1016/j.ympev.2023.107938	Thermophilic	Hensen, et al, 2023	van den Brink et al., 205; Steindorf et al., 2024
stalon-1	Chaetomiaceae	Staphylotrichum	longicolleum	CBS 103.79	Hensen et al., 2023	https://doi.org/10.1016/j.ympev.2023.107938	Thermophilic	Hensen, et al, 2023	van den Brink et al., 205; Steindorf et al., 2024
thehet-1	Chaetomiaceae	Thermothelomyces	heterothallica	CBS202.75	Hutchinson et al. 2016	10.1038/nbt.1976.	Thermophilic fungus	https://link.springer.com/article/10.1007/BF00446844	van den Brink et al., 205; Steindorf et al., 2024
corsep-1	Chaetomiaceae	Corynascus	sepedonium	CBS 632.67	Berka et al. 2011	10.1038/nbt.1976	Thermotolerant	Hensen, et al, 2023	van den Brink et al., 205; Steindorf et al., 2024
canare-1	Chaetomiaceae	Canariomyces	arenarius	CBS508.74	Hensen, et al., 2023	https://doi.org/10.1016/j.ympev.2023.107938	Thermotolerant, isolated from desert soil	Hensen, et al, 2023	van den Brink et al., 205; Steindorf et al., 2024
chacoc-1	Chaetomiaceae	Chaetomium	cochliodes	CCMF-232	Zamocky et al. 2016	https://doi.org/10.1186/s12864-016-3111-6	widely distributed soil fungus	https://doi.org/10.3390/microorganisms13071646
dipgro-1	Diplogelasinosporaceae	Diplogelasinospora	grovesii	CBS 340.73	Hensen et al., 2023	https://doi.org/10.1016/j.ympev.2023.107938	isolated from soil	https://mycocosm.jgi.doe.gov/Dipgro1/Dipgro1.home.html
lasmin-1	Lasiospaeriaceae	Lasiosphaeria	miniovina	SMH 2392-1A	Hensen et al., 2023	https://doi.org/10.1016/j.ympev.2023.107938	dung inhabiting. Isolated from branch (lifezone: tropical); Coprophilous or saprobic on wood or isolated from soil.	https://mycocosm.jgi.doe.gov/Lasov1/Lasov1.home.html
lashis-1	Lasiospaeridaceae	Lasiosphaeris	hispida	NA	Hensen et al., 2023	https://doi.org/10.1016/j.ympev.2023.107938	Isolated decaying wood. most likely lignicolous	10.3852/13-223
lashir-1	Lasiospaeridaceae	Lasiosphaeris	hirsuta	SMH 4607-1	Hensen et al., 2023	https://doi.org/10.1016/j.ympev.2023.107938	Isolated from log. most likely lignicolous	10.3852/13-223
lasovi-1	Lasiosphaeriaceae	Lasiosphaeria	ovina	CBS958.72	Hensen et al., 2023	https://doi.org/10.1016/j.ympev.2023.107938	dung inhabiting. isolated from decaying wood. Coprophilous or saprobic on wood or isolated from soil.	https://doi.org/10.1007/s13225-021-00488-4
podcur-1	Lasiosphaeriaceae	Podospora	curvicolla	TEP21a	Used with permission of Peay et al.	https://mycocosm.jgi.doe.gov/Podcur1/Podcur1.info.html	dung inhabiting. Isolated from dung of Tule Elk. Described to be coprophilous or saprobic on wood or isolated from soil.	https://doi.org/10.1007/s13225-021-00488-4
poddid-1	Lasiosphaeriaceae	Podospora	didyma	CBS232.78	Hensen et al., 2023	https://doi.org/10.1016/j.ympev.2023.107938	dung inhabiting.Isolated from dung of rabbit. Described to be coprophilous or saprobic on wood or isolated from soil.	https://doi.org/10.1007/s13225-021-00488-4	van den Brink et al., 205; Steindorf et al., 2024
poddec-1	Naviculisporaceae	Podospora	decipiens	PSN293	Hensen et al., 2023	https://doi.org/10.1016/j.ympev.2023.107938	dung inhabiting. coprohilous fungus, global	https://mycocosm.jgi.doe.gov/Poddec1/Poddec1.home.html
podbul-1	Podosporaceae	Podospora	bulbillosa	DJ3	Used with permission of Walton et al.	https://mycocosm.jgi.doe.gov/Clabul1/Clabul1.home.html	alkaline laundry sump	Hensen, et al, 2023
podaus-1	Podosporaceae	Podospora	australis	PSN309	Hensen, et al., 2023	https://doi.org/10.1016/j.ympev.2023.107938	dung inhabiting. coprohilous fungus, global	https://mycocosm.jgi.doe.gov/Podaus1/Podaus1.home.html
podbel-1	Podosporaceae	Podospora	bellae-mahoneyi	CBS112042	Hartmann et al. 2021	https://doi.org/10.1093/molbev/msab040	dung inhabiting. dung	Hensen, et al, 2023
podans-001	Podosporaceae	Podospora	anserina	FGSC10383	Espagne et al., 2008	10.1186/gb-2008-9-5-r77	dung inhabiting. isolated from dung, unknown distribution	ISBN: : 978-2-9555841-2-5
podbra-1	Podosporaceae	Podospora	brasiliensis	CBS 892.96	Hensen, et al., 2023	https://doi.org/10.1016/j.ympev.2023.107938	dung inhabiting. Isolated from plant leaf. Coprophilous, telluric, and endophytic fungus	https://mycocosm.jgi.doe.gov/Podbra1/Podbra1.home.html
arnari-1	Podosporaceae	Arnium	arizonense	ATCC24308	Hensen, et al., 2023	https://doi.org/10.1016/j.ympev.2023.107938	dung inhabiting. isolated from sheep dung	https://www.atcc.org/products/24308
podbac-1	Podosporaceae	Apiosordaria	backusii	CBS540.89	Hensen, et al., 2023	https://doi.org/10.1016/j.ympev.2023.107938	dung inhabiting. isolated from soil or dung of rabit	https://doi.org/10.1016/j.simyco.2019.08.002 ; hensen et al., 2023
podfim-1	Podosporaceae	Podospora	fimiseda	CBS 990.96	Hensen, et al., 2023	https://doi.org/10.1016/j.ympev.2023.107938	dung inhabiting. worldwide distribution, found on variety of different types of dung	Hensen, et al, 2023
apiver-1	Podosporaceae	Apiosordaria	verruculosa	CBS 315.58	Hensen, et al., 2023	https://doi.org/10.1016/j.ympev.2023.107938	Found on soil worldwide, occasionally found in dung	https://mycocosm.jgi.doe.gov/Apiver1/Apiver1.home.html
clador-1	Podosporaceae	Cladorrhinum	sp. PSN332	PSN332	Hensen, et al., 2023	https://doi.org/10.1016/j.ympev.2023.107938	frequent in soil, especially those of organic gardens	https://mycocosm.jgi.doe.gov/Clasp332_1/Clasp332_1.home.html
clamic-1	Podosporaceae	Cladorrhinum	microsclerotigenum	CBS 290.75	Hensen, et al., 2023	https://doi.org/10.1016/j.ympev.2023.107938	frequent in soil, especially those of organic gardens	https://mycocosm.jgi.doe.gov/Clasp332_1/Clasp332_1.home.html
clasam-1	Podosporaceae	Cladorrhinum	samala	PSN324	Hensen, et al., 2023	https://doi.org/10.1016/j.ympev.2023.107938	frequent in soil, especially those of organic gardens	https://mycocosm.jgi.doe.gov/Clasp332_1/Clasp332_1.home.html
clasp-1	Podosporaceae	Cladorrhinum	sp. PSN259	PSN259	Hensen, et al., 2023	https://doi.org/10.1016/j.ympev.2023.107938	frequent in soil, especially those of organic gardens	https://mycocosm.jgi.doe.gov/Clasp332_1/Clasp332_1.home.html
cersam-1	Podosporaceae	Cercophora	samala	CBS 307.81	Hensen, et al., 2023	https://doi.org/10.1016/j.ympev.2023.107938	Generally coprophilous or saprobic on wood or isolated from soil.	https://doi.org/10.1007/s13225-021-00488-4
podset-1	Podosporaceae	Podospora	setosa	CBS118391	Hensen, et al., 2023	https://doi.org/10.1016/j.ympev.2023.107938	sheep or goat dung	Hensen, et al, 2023	van den Brink et al., 205; Steindorf et al., 2024
podpse-1	Podosporaceae	Podospora	pseudocomata	CBS415-72	Hartmann et al. 2021	https://doi.org/10.1093/molbev/msab040	soil	Hensen, et al, 2023
podcom-1	Podosporaceae	Podospora	comata	GCA_900290415.1	Silar et al. 2018	https://www.ebi.ac.uk/ena/browser/view/GCA_900290415.1		Hensen, et al, 2023
echarn-1	Schizotheciaceae	Echria	macrotheca		Hensen, et al., 2023	https://doi.org/10.1016/j.ympev.2023.107938	dung inhabiting. coprophilous species with a global distribution	https://mycocosm.jgi.doe.gov/Echmac1/Echmac1.home.html#:~:text=Echria%20macrotheca%20is%20a%20coprophilous,rigid%20hairs%20on%20the%20ascomata.
podaff-1	Schizotheciaceae	Podospora	aff. Communis	PSN243	Hensen, et al., 2023	https://doi.org/10.1016/j.ympev.2023.107938	dung inhabiting. coprophilous with widespread distribution	https://mycocosm.jgi.doe.gov/Podcom1/Podcom1.home.html
schcon-1	Schizotheciaceae	Schizothecium	conicum	SC1-Ups	Hensen, et al., 2023	https://doi.org/10.1016/j.ympev.2023.107938	dung inhabiting. coprophilous with widespread distribution	https://mycocosm.jgi.doe.gov/Schcon1/Schcon1.home.html
schves-1	Schizotheciaceae	Schizothecium	vesticola	SMH 3187-1	Hensen, et al., 2023	https://doi.org/10.1016/j.ympev.2023.107938	dung inhabiting. dung of deer	Hensen, et al, 2023
cercau-1	Schizotheciaceae	Cercophora	caudata	CBS606.72	Hensen, et al., 2023	https://doi.org/10.1016/j.ympev.2023.107938	dung inhabiting. Isolated from soil. Coprophilous or saprobic on wood or isolated from soil.	https://doi.org/10.1007/s13225-021-00488-4
cernew-1	Schizotheciaceae	Cercophora	newfieldiana	SMH 2532-1	Hensen, et al., 2023	https://doi.org/10.1016/j.ympev.2023.107938	dung inhabiting. wood fragment (microlocality: on ground; lifezone: temperate) Coprophilous or saprobic on wood or isolated from soil.	https://doi.org/10.1007/s13225-021-00488-4
gelunc-1	Sordariaceae	Neurospora	sp.	FGSC6877	Used with permission of JW Taylor et al.	https://escholarship.org/content/qt2n26249r/qt2n26249r.pdf; https://osf.io/36zag	burned bamboo	Hensen, et al, 2023
neusit-57	Sordariaceae	Neurospora	sitophila	FGSC2493	Svedberg et al. (2020)	https://doi.org/10.1101/2020.01.29.923946	burned grass	Hensen, et al, 2023
neucra-02	Sordariaceae	Neurospora	crassa	FGSC4830	Hensen, et al., 2023	https://doi.org/10.1016/j.ympev.2023.107938	burned plant material	Hensen, et al, 2023
neuhis-1	Sordariaceae	Neurospora	hispaniola	FGSC10403	Hensen, et al., 2023	https://doi.org/10.1016/j.ympev.2023.107938	burned plant material	Hensen, et al, 2023
neutre-02	Sordariaceae	Neurospora	tetrasperma	FGSC9033	Corcoran et al. 2016	10.1101/gr.197244.115	burnt cane	Hensen, et al, 2023
neuint-01	Sordariaceae	Neurospora	intermedia	FGSC2365	Svedberg et al. (2018)	https://doi.org/10.1038/s41467-018-06562-x	burnt grass	Hensen, et al, 2023
neutre-01	Sordariaceae	Neurospora	tetrasperma	FGSC2509	Ellison et al. 2011	10.1534/genetics.111.130690	burnt grass	Hensen, et al, 2023
neudis4-112a	Sordariaceae	Neurospora	discreta PS4A	FGSC9948	Gladieux et al. 2015	10.1111/mec.13417	burnt plant material	Hensen, et al, 2023
neudis5-1	Sordariaceae	Neurospora	discreta PS5	FGSC9962	Hensen, et al., 2023	https://doi.org/10.1016/j.ympev.2023.107938	burnt plant material	Hensen, et al, 2023
neudis6-1	Sordariaceae	Neurospora	discreta PS6	FGSC9959	Gladieux et al. 2015	10.1111/mec.13417	burnt plant material	Hensen, et al, 2023
neudis7-1	Sordariaceae	Neurospora	discreta PS7	FGSC9941	Hensen, et al., 2023	https://doi.org/10.1016/j.ympev.2023.107938	burnt plant material	Hensen, et al, 2023
neudis8-1	Sordariaceae	Neurospora	discreta PS8	FGSC9971	Hensen, et al., 2023	https://doi.org/10.1016/j.ympev.2023.107938	burnt plant material	Hensen, et al, 2023
neutre-53	Sordariaceae	Neurospora	tetrasperma	FGSC10741C2	Corcoran et al. 2016	10.1101/gr.197244.115	burnt plant material	Hensen, et al, 2023
neutre-69	Sordariaceae	Neurospora	tetrasperma	FGSC2502	Corcoran et al. 2016	10.1101/gr.197244.115	burnt vegetation	Hensen, et al, 2023
neudisss-1	Sordariaceae	Neurospora	discreta sensu stricto	FGSC9944	Hensen, et al., 2023	https://doi.org/10.1016/j.ympev.2023.107938	distributed throughout western North America, Europe and Central Africa and is easily found after forest fires	https://mycocosm.jgi.doe.gov/Neudi1/Neudi1.home.html
neudis4-001b	Sordariaceae	Neurospora	discreta PS4B	FGSC8579	Gladieux et al., 2015	https://doi.org/10.1111/mec.13417	distributed throughout western North America, Europe, and Central Africa and is easily collected after forest fires.	https://doi.org/10.1007/978-1-0716-0199-0_13; https://mycocosm.jgi.doe.gov/Nd9959_1/Nd9959_1.home.html
sormac-1	Sordariaceae	Sordaria	macrospora	GCA_008692325.1	Blank-Landeshammer et al. 2019	10.1101/gr.197244.115	dung inhabiting. coprophilic	https://www.sciencedirect.com/science/article/pii/S017193351000138X
copsp-1	Sordariaceae	Copromyces	sp. CBS 386.78	CBS 386.78	Hensen, et al., 2023	https://doi.org/10.1016/j.ympev.2023.107938	dung inhabiting. coprophilous fungi	https://mycocosm.jgi.doe.gov/CopCBS38678_1/CopCBS38678_1.home.html
neutro-01	Sordariaceae	Neurospora	tetraspora	CBS560.94	Hensen, et al., 2023	https://doi.org/10.1016/j.ympev.2023.107938	dung inhabiting. rabbit dung, Thermotolerant	Hensen, et al, 2023
sorbre-1	Sordariaceae	Sordaria	brevicollis	FGSC1904	Hensen, et al., 2023	https://doi.org/10.1016/j.ympev.2023.107938	dung inhabiting. isolated from dung of zebra	https://mycocosm.jgi.doe.gov/Sorbr1/Sorbr1.home.html
neudissp-1	Sordariaceae	Neurospora	discreta sp.	FGSC26659	Used with permission of JW Taylor et al.	https://escholarship.org/content/qt2n26249r/qt2n26249r.pdf; https://osf.io/36zag	forest soil	Hensen, et al, 2023
neutre-22	Sordariaceae	Neurospora	tetrasperma	FGSC10717	Corcoran et al. 2016	10.1101/gr.197244.115	Global distribution, adapted to growth and sporulation on the surface of fire-scorched vegetation.	https://doi.org/10.1016/j.funbio.2012.06.006
neutre-31	Sordariaceae	Neurospora	tetrasperma	FGSC7585	Corcoran et al. 2016	10.1101/gr.197244.115	Global distribution, adapted to growth and sporulation on the surface of fire-scorched vegetation.	https://doi.org/10.1016/j.funbio.2012.06.006
neutre-77	Sordariaceae	Neurospora	tetrasperma	FGSC9036	Corcoran et al. 2016	10.1101/gr.197244.115	Global distribution, adapted to growth and sporulation on the surface of fire-scorched vegetation.	https://doi.org/10.1016/j.funbio.2012.06.006
neutre-92	Sordariaceae	Neurospora	tetrasperma	FGSC10751	Corcoran et al. 2016	10.1101/gr.197244.115	Global distribution, adapted to growth and sporulation on the surface of fire-scorched vegetation.	https://doi.org/10.1016/j.funbio.2012.06.006
neusit-01	Sordariaceae	Neurospora	sitophila	NA	Svedberg et al. (2020)	https://doi.org/10.1101/2020.01.29.923946	Global distribution, common contaminant of indoor environments	https://iopscience.iop.org/article/10.1088/1755-1315/444/1/012055/pdf
neuafr-1	Sordariaceae	Neurospora	africana	FGSC1740	Used with permission of JW Taylor et al.	https://escholarship.org/content/qt2n26249r/qt2n26249r.pdf; https://osf.io/36zag	isolated from soil	Hensen, et al, 2023
neuala-1	Sordariaceae	Neurospora	sp.Alask	FGSC26577	Used with permission of JW Taylor et al.	https://escholarship.org/content/qt2n26249r/qt2n26249r.pdf; https://osf.io/36zag	isolated from soil	Hensen, et al, 2023
neucer-01	Sordariaceae	Neurospora	cerealis	FGSC26651	Used with permission of JW Taylor et al.	https://escholarship.org/content/qt2n26249r/qt2n26249r.pdf; https://osf.io/36zag	isolated from soil	Hensen, et al, 2023
neucra-01	Sordariaceae	Neurospora	crassa	OR74A	Galagan et al. 2003	10.1038/nature01554	saprotroph	https://doi.org/10.1038/nature01554
neucra-03	Sordariaceae	Neurospora	crassa	D103	Svedberg et al. (2018)	https://doi.org/10.1038/s41467-018-06562-x	saprotroph	https://doi.org/10.1038/nature01554
neumet-1	Sordariaceae	Neurospora	metzenbergii	FGSC8853	Svedberg et al. (2020)	https://doi.org/10.1101/2020.01.29.923946	soil	Hensen, et al, 2023
neumid-01	Sordariaceae	Neurospora	sp.Midw	FGSC8238	Used with permission of JW Taylor et al.	https://escholarship.org/content/qt2n26249r/qt2n26249r.pdf; https://osf.io/36zag	soil	Hensen, et al, 2023
neumon-01	Sordariaceae	Neurospora	sp.Mont	FGSC26605	Used with permission of JW Taylor et al.	https://escholarship.org/content/qt2n26249r/qt2n26249r.pdf; https://osf.io/36zag	soil	Hensen, et al, 2023
neupan-1	Sordariaceae	Neurospora	pannonica	FGSC7221	Gioti et al. 2013	https://doi.org/10.1111/evo.12206	soil	Hensen, et al, 2023
neuper-1	Sordariaceae	Neurospora	perkinsii	FGSC8842	Svedberg et al. (2020)	https://doi.org/10.1101/2020.01.29.923946	soil	Hensen, et al, 2023
neuret-01	Sordariaceae	Neurospora	retispora	FGSC26633	Used with permission of JW Taylor et al.	https://escholarship.org/content/qt2n26249r/qt2n26249r.pdf; https://osf.io/36zag	soil	Hensen, et al, 2023
neusub-1	Sordariaceae	Neurospora	sublineolata	FGSC5508	Gioti et al. 2013	https://doi.org/10.1111/evo.12206	soil	Hensen, et al, 2023
neuter-1	Sordariaceae	Neurospora	terricola	FGSC1889	Gioti et al. 2013	https://doi.org/10.1111/evo.12206	soil	Hensen, et al, 2023
neusit-45	Sordariaceae	Neurospora	sitophila	FGSC2684	Svedberg et al. (2020)	https://doi.org/10.1101/2020.01.29.923946	walnut	Hensen, et al, 2023
gelamo-1	Sordariaceae	Gelasinospora	amorphoporcata	CBS 626.80	Hensen, et al., 2023	https://doi.org/10.1016/j.ympev.2023.107938		Hensen, et al, 2023
Outgroup species	family	Genus	Species	OtherID	Author	Reference
eutlat-1	Diatrypaceae	Eutypa	lata	UCR-EL1	Blanco-Ulate et al. (2013)	10.1128/genomeA.00228-13
phiatr-1	Cephalothecaceae	Phialemonium	atrogriseum		Hensen et al., 2023	https://doi.org/10.1016/j.ympev.2023.107938
lolmin-1	Cytosporaceae	Lollipopaia	minuta	CBS 116597	Used with permission of Spatafora et al.	https://mycocosm.jgi.doe.gov/Lolmi1/Lolmi1.info.html

## Sheet: gene filtering
Supplementary table 2: Selection of high quality CDS and indication of genes retained after each filtration step.
	Gene filtering
genome	A	B	C	D	E		A	original gene count	original number of genes identified by previous analysis, see Hensen et al., 2023 for detailed methods
achmac-1	10837	10443	10443	10264	94.7126		B	noshort_nopartial	CDS that are 1) ≥ 100 bp and 2) contain no partial codons,
achstr-1	10185	10161	10161	9947	97.6632		C	no internal stop codon	CDS that are 1) ≥ 100 bp and 2) contain no partial codons, and 3) have no internal stop codons
apiver-1	11686	11651	11651	11237	96.1578		D	contains start and stop	CDS that are 1) ≥ 100 bp, 2) contain no partial codons, 3) have no internal stop codons, and 4) contain both start and stop codons
apoper-1	13445	13420	13420	13117	97.5604		E	genes left	Percentage of genes (compared to A) left after filtering
arnari-1	10372	9664	9664	9277	89.4427
bombom-1	12102	12061	12061	11506	95.0752
canare-1	10955	10916	10916	10503	95.874
cercau-1	14552	14504	14504	13728	94.3375
cernew-1	14520	14475	14475	13899	95.7231
cersam-1	11043	11014	11014	10727	97.1385
cersco-1	11779	11747	11747	11616	98.6162
chacoc-1	13027	10129	10129	8494	65.203
chafim-1	11448	11416	11416	11221	98.0171
chaglo-1	22464	22436	22436	22422	99.813
chalep-1	10628	10365	10365	10252	96.4622
chathe-1	7066	7066	7066	7064	99.9717
clador-1	11843	11797	11797	11453	96.7069
clamic-1	10565	10516	10516	10283	97.3308
clasam-1	10780	10722	10722	10356	96.0668
clasp-1	11815	11770	11770	11449	96.9022
copsp-1	10665	10638	10638	10104	94.7398
corina-1	11792	11652	11652	11574	98.1513
cornov-1	9469	9386	9386	9337	98.606
corsep-1	9392	9388	9388	9088	96.7632
crahot-1	8772	8650	8650	8590	97.9252
crathe-1	8935	8544	8544	8391	93.9116
dicfun-1	9969	9927	9927	9910	99.4082
dipgro-1	12908	12846	12846	12268	95.0418
echarn-1	12093	12045	12045	11822	97.759
eutlat-1	11685	11685	11685	11685	100
gelamo-1	10479	10415	10415	9854	94.0357
gelunc-1	10159	9860	9860	9629	94.783
lashir-1	14131	14077	14077	13268	93.8929
lashis-1	14680	14617	14617	14043	95.6608
lasmin-1	14970	14829	14829	13749	91.8437
lasovi-1	14921	14867	14867	14299	95.8314
lolmin-1	11997	11902	11902	11340	94.5236
madmyc-1	10707	10596	10596	10429	97.4036
mycthe-1	10961	10917	10917	10913	99.5621
neuafr-1	9442	9343	9343	9171	97.1298
neuala-1	9905	9893	9893	9827	99.2125
neucer-01	9862	9847	9847	9750	98.8643
neucra-01	10786	10781	10781	10779	99.9351
neucra-02	10587	10551	10551	10352	97.7803
neucra-03	8862	8748	8748	8677	97.9124
neudis4-001b	9704	9262	9262	9155	94.3425
neudis4-112a	8603	8418	8418	8282	96.2687
neudis5-1	8587	8454	8454	8318	96.8674
neudis6-1	8807	8691	8691	8581	97.4339
neudis7-1	8896	8599	8599	8428	94.7392
neudis8-1	8838	8741	8741	8623	97.5673
neudissp-1	8881	8758	8758	8646	97.3539
neudisss-1	10752	8415	8415	7193	66.8992
neuhis-1	10446	10417	10417	10150	97.1664
neuint-01	8865	8785	8785	8758	98.793
neumet-1	8875	8757	8757	8631	97.2507
neumid-01	10679	10665	10665	10583	99.101
neumon-01	9903	9899	9899	9828	99.2427
neupan-1	11891	10497	10497	9715	81.7004
neuper-1	8828	8729	8729	8635	97.8138
neuret-01	9970	9923	9923	9818	98.4754
neusit-01	8739	8736	8736	8736	99.9657
neusit-45	8771	8645	8645	8573	97.7426
neusit-57	8814	8671	8671	8589	97.4472
neusub-1	9763	9365	9365	9105	93.2603
neuter-1	10498	9987	9987	9674	92.1509
neutre-01	10380	10361	10361	9782	94.2389
neutre-02	8813	8813	8813	8756	99.3532
neutre-22	8774	8735	8735	8665	98.7577
neutre-31	8980	8863	8863	8744	97.3719
neutre-53	8758	8736	8736	8660	98.881
neutre-69	8886	8818	8818	8715	98.0756
neutre-77	8922	8815	8815	8699	97.5006
neutre-92	8824	8817	8817	8754	99.2067
neutro-01	11251	11219	11219	10837	96.3203
parapp-1	11943	11850	11850	11328	94.8505
parhyr-1	11339	11258	11258	10646	93.8883
phiatr-1	11169	11141	11141	10932	97.8781
podaff-1	14247	14202	14202	13832	97.0871
podans-001	10588	10562	10562	10540	99.5467
podapp-1	11955	11921	11921	11634	97.3149
podaus-1	11827	11763	11763	11276	95.3412
podbac-1	12368	12321	12321	11806	95.456
podbel-1	9988	9764	9764	9646	96.5759
podbra-1	11228	11165	11165	10719	95.4667
podbul-1	12787	12695	12695	12117	94.7603
podcom-1	11738	11168	11168	10434	88.8908
podcur-1	13429	13288	13288	12489	93.0002
poddec-1	14411	14332	14332	13633	94.6013
poddid-1	14870	14821	14821	14523	97.6664
podfim-1	11967	11895	11895	11452	95.6965
podpse-1	10504	10014	10014	9775	93.0598
podset-1	10442	9681	9681	9308	89.14
schcon-1	11534	11495	11495	11011	95.4656
schves-1	12641	12587	12587	12001	94.9371
sorbre-1	10927	10905	10905	10543	96.4858
sormac-1	9776	9741	9741	9729	99.5192
stalon-1	11916	11202	11202	10847	91.0289
thehet-1	9223	9193	9193	8929	96.8123
theter-1	9814	9754	9754	9161	93.3462
thethe-1	9111	9035	9035	8673	95.1926
triant-1	9205	9164	9164	8650	93.9707

## Sheet: AA frequencies
Table S3: Amino acid frequencies (in percentage) amongst the largest three families in the dataset on whole genome CDS data
Amino Acid			Chaetomiaceae			Podosporaceae			Sordariaceae			BLLNS group
			average	+-	std dev	average	+-	std dev	average	+-	std dev	average		std dev
Alanine	A	Ala	9.62864	+-	0.357775	8.52059	+-	0.194566	8.68732	+-	0.0725956	9.21529	+-	0.337511
Leucine	L	Leu	8.75455	+-	0.100367	8.73529	+-	0.0575671	8.36537	+-	0.0396924	8.89294	+-	0.0812223
Serine	S	Ser	7.79636	+-	0.126662	8.01118	+-	0.115373	8.19829	+-	0.065418	7.97353	+-	0.134441
Glycine	G	Gly	7.46227	+-	0.213763	7.23471	+-	0.0972187	7.15268	+-	0.0479074	7.30235	+-	0.102685
Proline	P	Pro	6.66864	+-	0.23109	6.41294	+-	0.121592	6.48	+-	0.0660681	6.41706	+-	0.1939
Glutamic Acid	E	Glu	6.17591	+-	0.194903	6.32412	+-	0.119429	6.5139	+-	0.0721068	5.87294	+-	0.15078
Arginine	R	Arg	6.70318	+-	0.215393	6.10059	+-	0.0922273	6.07561	+-	0.0474367	6.38059	+-	0.173762
Valine	V	Val	6.23045	+-	0.0775504	6.21235	+-	0.0438077	5.97829	+-	0.0156369	6.29118	+-	0.0712287
Threonine	T	Thr	5.86136	+-	0.162137	6.01059	+-	0.078539	6.11512	+-	0.0241994	5.98059	+-	0.0888447
Aspartic Acid	D	Asp	5.64909	+-	0.087009	5.54294	+-	0.0485753	5.67439	+-	0.0479087	5.64412	+-	0.0924026
Lysine	K	Lys	4.42273	+-	0.179475	4.97588	+-	0.0945422	5.12073	+-	0.0440676	4.51412	+-	0.128212
Isoleucine	I	Ile	4.17955	+-	0.172392	4.63118	+-	0.137426	4.45317	+-	0.028499	4.49529	+-	0.156729
Glutamine	Q	Gln	3.94682	+-	0.0677099	4.03235	+-	0.0313308	4.2178	+-	0.038374	3.82941	+-	0.0869965
Asparagine	N	Asn	3.28091	+-	0.135116	3.64059	+-	0.0759499	3.72	+-	0.0231301	3.38647	+-	0.13615
Phenylalanine	F	Phe	3.44091	+-	0.0704346	3.61471	+-	0.0609424	3.41146	+-	0.0218587	3.64235	+-	0.0519049
Tyrosine	Y	Tyr	2.52364	+-	0.0673686	2.63647	+-	0.0252342	2.58805	+-	0.0141809	2.58059	+-	0.061995
Histidine	H	His	2.37682	+-	0.0681306	2.36529	+-	0.0255239	2.43317	+-	0.0245397	2.39235	+-	0.0368323
Methionine	M	Met	2.04636	+-	0.0667294	2.11235	+-	0.0263461	2.13073	+-	0.0167914	2.14	+-	0.04
Tryptophan	W	Trp	1.44091	+-	0.0462817	1.48353	+-	0.0211959	1.36073	+-	0.0238107	1.53353	+-	0.0383962
Cysteine	C	Cys	1.19773	+-	0.0723702	1.20235	+-	0.0532129	1.08	+-	0.0415933	1.3	+-	0.0282843

## Sheet: AA_stats
group1	group2	p.adj	codon		table S4: wilcoxon rank sum test with bonferonni adjustment method showing the significance of difference in amino acid frequencies amongst two groups.
BLLNS	Chaetomiaceae	0.00674315	Ala
Podosporaceae	Chaetomiaceae	7.6307e-07	Ala
Sordariaceae	Chaetomiaceae	4.7907e-10	Ala
BLLNS	Podosporaceae	1.82655e-05	Ala
Sordariaceae	Podosporaceae	0.000520257	Ala
BLLNS	Sordariaceae	7.22512e-07	Ala
BLLNS	Chaetomiaceae	0.000287385	Arg
Podosporaceae	Chaetomiaceae	7.58624e-07	Arg
Sordariaceae	Chaetomiaceae	4.37495e-10	Arg
BLLNS	Podosporaceae	0.000228163	Arg
Sordariaceae	Podosporaceae	0.709783	Arg
BLLNS	Sordariaceae	1.23196e-07	Arg
BLLNS	Chaetomiaceae	0.150791	Asn
Podosporaceae	Chaetomiaceae	7.59733e-07	Asn
Sordariaceae	Chaetomiaceae	4.2774e-10	Asn
BLLNS	Podosporaceae	2.3061e-05	Asn
Sordariaceae	Podosporaceae	3.58294e-05	Asn
BLLNS	Sordariaceae	1.4085e-08	Asn
BLLNS	Chaetomiaceae	1	Asp
Podosporaceae	Chaetomiaceae	0.00122247	Asp
Sordariaceae	Chaetomiaceae	1	Asp
BLLNS	Podosporaceae	0.00227709	Asp
Sordariaceae	Podosporaceae	2.68201e-07	Asp
BLLNS	Sordariaceae	1	Asp
BLLNS	Chaetomiaceae	0.000117263	Cys
Podosporaceae	Chaetomiaceae	1	Cys
Sordariaceae	Chaetomiaceae	1.97422e-07	Cys
BLLNS	Podosporaceae	1.02367e-05	Cys
Sordariaceae	Podosporaceae	2.07333e-07	Cys
BLLNS	Sordariaceae	1.06727e-08	Cys
BLLNS	Chaetomiaceae	0.000497576	Gln
Podosporaceae	Chaetomiaceae	0.000123749	Gln
Sordariaceae	Chaetomiaceae	7.07823e-10	Gln
BLLNS	Podosporaceae	4.51768e-06	Gln
Sordariaceae	Podosporaceae	1.54448e-08	Gln
BLLNS	Sordariaceae	1.54883e-08	Gln
BLLNS	Chaetomiaceae	0.000186442	Glu
Podosporaceae	Chaetomiaceae	0.0391179	Glu
Sordariaceae	Chaetomiaceae	6.30611e-08	Glu
BLLNS	Podosporaceae	4.18317e-06	Glu
Sordariaceae	Podosporaceae	2.37257e-06	Glu
BLLNS	Sordariaceae	1.49988e-08	Glu
BLLNS	Chaetomiaceae	0.00225429	Gly
Podosporaceae	Chaetomiaceae	0.000209867	Gly
Sordariaceae	Chaetomiaceae	4.79934e-07	Gly
BLLNS	Podosporaceae	1	Gly
Sordariaceae	Podosporaceae	0.003528	Gly
BLLNS	Sordariaceae	2.14916e-06	Gly
BLLNS	Chaetomiaceae	1	His
Podosporaceae	Chaetomiaceae	1	His
Sordariaceae	Chaetomiaceae	0.00326519	His
BLLNS	Podosporaceae	0.137981	His
Sordariaceae	Podosporaceae	2.56274e-08	His
BLLNS	Sordariaceae	0.000482861	His
BLLNS	Chaetomiaceae	7.70798e-05	Ile
Podosporaceae	Chaetomiaceae	1.29766e-06	Ile
Sordariaceae	Chaetomiaceae	2.30677e-07	Ile
BLLNS	Podosporaceae	0.150335	Ile
Sordariaceae	Podosporaceae	4.76471e-07	Ile
BLLNS	Sordariaceae	0.0151783	Ile
BLLNS	Chaetomiaceae	0.00122247	Leu
Podosporaceae	Chaetomiaceae	1	Leu
Sordariaceae	Chaetomiaceae	4.54996e-10	Leu
BLLNS	Podosporaceae	5.11097e-05	Leu
Sordariaceae	Podosporaceae	1.50837e-08	Leu
BLLNS	Sordariaceae	1.50922e-08	Leu
BLLNS	Chaetomiaceae	0.180321	Lys
Podosporaceae	Chaetomiaceae	4.5992e-06	Lys
Sordariaceae	Chaetomiaceae	4.32252e-10	Lys
BLLNS	Podosporaceae	4.12628e-06	Lys
Sordariaceae	Podosporaceae	6.85512e-06	Lys
BLLNS	Sordariaceae	1.42216e-08	Lys
BLLNS	Chaetomiaceae	0.000139508	Met
Podosporaceae	Chaetomiaceae	0.0134058	Met
Sordariaceae	Chaetomiaceae	5.56447e-07	Met
BLLNS	Podosporaceae	0.103923	Met
Sordariaceae	Podosporaceae	0.039254	Met
BLLNS	Sordariaceae	1	Met
BLLNS	Chaetomiaceae	1.84676e-06	Phe
Podosporaceae	Chaetomiaceae	4.16161e-06	Phe
Sordariaceae	Chaetomiaceae	1	Phe
BLLNS	Podosporaceae	0.259693	Phe
Sordariaceae	Podosporaceae	1.04929e-08	Phe
BLLNS	Sordariaceae	1.04868e-08	Phe
BLLNS	Chaetomiaceae	0.00327685	Pro
Podosporaceae	Chaetomiaceae	0.00225893	Pro
Sordariaceae	Chaetomiaceae	0.00336113	Pro
BLLNS	Podosporaceae	1	Pro
Sordariaceae	Podosporaceae	0.947445	Pro
BLLNS	Sordariaceae	0.00362248	Pro
BLLNS	Chaetomiaceae	0.00201467	Ser
Podosporaceae	Chaetomiaceae	0.000196916	Ser
Sordariaceae	Chaetomiaceae	4.77827e-10	Ser
BLLNS	Podosporaceae	1	Ser
Sordariaceae	Podosporaceae	3.21646e-06	Ser
BLLNS	Sordariaceae	3.0645e-07	Ser
BLLNS	Chaetomiaceae	0.0371745	Thr
Podosporaceae	Chaetomiaceae	0.0042044	Thr
Sordariaceae	Chaetomiaceae	2.20651e-08	Thr
BLLNS	Podosporaceae	1	Thr
Sordariaceae	Podosporaceae	3.49987e-07	Thr
BLLNS	Sordariaceae	1.01767e-06	Thr
BLLNS	Chaetomiaceae	1.76291e-05	Trp
Podosporaceae	Chaetomiaceae	0.0232387	Trp
Sordariaceae	Chaetomiaceae	5.62284e-08	Trp
BLLNS	Podosporaceae	0.0015614	Trp
Sordariaceae	Podosporaceae	9.95199e-09	Trp
BLLNS	Sordariaceae	9.99905e-09	Trp
BLLNS	Chaetomiaceae	0.0613795	Tyr
Podosporaceae	Chaetomiaceae	5.91395e-06	Tyr
Sordariaceae	Chaetomiaceae	0.000208779	Tyr
BLLNS	Podosporaceae	0.00452106	Tyr
Sordariaceae	Podosporaceae	1.5989e-07	Tyr
BLLNS	Sordariaceae	1	Tyr
BLLNS	Chaetomiaceae	0.206949	Val
Podosporaceae	Chaetomiaceae	1	Val
Sordariaceae	Chaetomiaceae	3.76629e-10	Val
BLLNS	Podosporaceae	0.00754775	Val
Sordariaceae	Podosporaceae	1.23053e-08	Val
BLLNS	Sordariaceae	1.2355e-08	Val

## Sheet: RSCU values
Table S5: Relative synonymous codon usage amongst the largest three families in the dataset on whole genome CDS data.
RSCU		Chaetomiaceae			Podosporaceae			Sordariaceae			BLNS group
		average	+-	std dev	average	+-	std dev	average	+-	std dev	average		std dev
GCC	ala	1.77824	+-	0.133979	1.54357	+-	0.0826588	1.6474	+-	0.0138399	1.66971	+-	0.148742
GCG	ala	1.06868	+-	0.0963321	0.8386	+-	0.0661816	0.818905	+-	0.0147893	1.00369	+-	0.0738256
GCU	ala	0.633491	+-	0.133898	0.945912	+-	0.0649376	0.956434	+-	0.0102112	0.6988	+-	0.105793
GCA	ala	0.519568	+-	0.07635	0.6719	+-	0.102689	0.577244	+-	0.0135226	0.627824	+-	0.0921963
CGC	arg	2.02833	+-	0.187619	1.41664	+-	0.0837764	1.72836	+-	0.0267113	1.85214	+-	0.211739
AGG	arg	1.00433	+-	0.068037	1.32876	+-	0.120809	1.19548	+-	0.0356071	0.987482	+-	0.0972393
CGG	arg	1.42446	+-	0.141517	0.932482	+-	0.0756415	0.829368	+-	0.0129943	1.18993	+-	0.115118
CGU	arg	0.558486	+-	0.124653	0.702512	+-	0.0572856	0.814927	+-	0.0202935	0.611847	+-	0.0673692
AGA	arg	0.440845	+-	0.0717295	0.895212	+-	0.084561	0.758671	+-	0.0158316	0.618176	+-	0.0947772
CGA	arg	0.543527	+-	0.0676521	0.724388	+-	0.0640788	0.673193	+-	0.0154786	0.7404	+-	0.0774752
AAC	asn	1.50945	+-	0.0804931	1.36003	+-	0.0558197	1.44322	+-	0.0156523	1.44102	+-	0.0681703
AAU	asn	0.49055	+-	0.0804931	0.639971	+-	0.0558197	0.556778	+-	0.0156523	0.558976	+-	0.0681703
GAC	asp	1.36666	+-	0.0979133	1.12134	+-	0.0516422	1.1466	+-	0.00698895	1.29822	+-	0.0992734
GAU	asp	0.633336	+-	0.0979133	0.878665	+-	0.0516422	0.8534	+-	0.00698895	0.701776	+-	0.0992734
UGC	cys	1.51771	+-	0.0730647	1.36669	+-	0.0645001	1.38934	+-	0.0222128	1.44441	+-	0.0692858
UGU	cys	0.482286	+-	0.0730647	0.633312	+-	0.0645001	0.610659	+-	0.0222128	0.555588	+-	0.0692858
CAG	gln	1.40099	+-	0.0791515	1.21941	+-	0.0557276	1.20176	+-	0.0110575	1.34585	+-	0.0692885
CAA	gln	0.599009	+-	0.0791515	0.780588	+-	0.0557276	0.798244	+-	0.0110575	0.654153	+-	0.0692885
GAG	glu	1.46711	+-	0.0698547	1.3288	+-	0.0503485	1.30718	+-	0.0151951	1.42864	+-	0.0610362
GAA	glu	0.532886	+-	0.0698547	0.6712	+-	0.0503485	0.692824	+-	0.0151951	0.571359	+-	0.0610362
GGC	gly	1.97884	+-	0.16475	1.42978	+-	0.0957433	1.60182	+-	0.0198815	1.83349	+-	0.185656
GGU	gly	0.615895	+-	0.121956	0.874312	+-	0.0714885	0.976312	+-	0.020007	0.656118	+-	0.0996227
GGG	gly	0.898441	+-	0.0914358	0.956688	+-	0.13348	0.6586	+-	0.0260982	0.868335	+-	0.102328
GGA	gly	0.506814	+-	0.0688737	0.739206	+-	0.115503	0.763266	+-	0.0104806	0.642029	+-	0.0843957
CAC	his	1.38051	+-	0.0924239	1.23521	+-	0.0544757	1.22225	+-	0.0129433	1.31796	+-	0.0841783
CAU	his	0.619491	+-	0.0924239	0.764788	+-	0.0544757	0.777751	+-	0.0129433	0.682035	+-	0.0841783
AUC	ile	2.03562	+-	0.154557	1.68566	+-	0.0927168	1.80898	+-	0.0352266	1.87395	+-	0.106967
AUU	ile	0.710959	+-	0.127953	0.988418	+-	0.06771	0.911617	+-	0.0376504	0.800488	+-	0.0685393
AUA	ile	0.253418	+-	0.0423021	0.325912	+-	0.0414052	0.279395	+-	0.0116851	0.325559	+-	0.05268
CUC	leu	2.13226	+-	0.173647	1.88579	+-	0.071222	1.94736	+-	0.0367665	2.07793	+-	0.22268
CUG	leu	1.94614	+-	0.230675	1.39036	+-	0.136971	1.31624	+-	0.0176254	1.73731	+-	0.195111
UUG	leu	0.766964	+-	0.118573	1.16308	+-	0.0981789	1.10475	+-	0.012458	0.835388	+-	0.116555
CUU	leu	0.678564	+-	0.131126	0.979882	+-	0.0665392	1.0028	+-	0.0238676	0.812065	+-	0.107146
CUA	leu	0.335482	+-	0.0930876	0.360576	+-	0.0346521	0.434141	+-	0.00691873	0.380594	+-	0.0795235
UUA	leu	0.140609	+-	0.04537	0.220324	+-	0.0524365	0.194702	+-	0.00964996	0.156706	+-	0.0422967
AAG	lys	1.57099	+-	0.0632827	1.45327	+-	0.0552599	1.53995	+-	0.0113639	1.52855	+-	0.0658823
AAA	lys	0.429009	+-	0.0632827	0.546729	+-	0.0552599	0.460046	+-	0.0113639	0.471453	+-	0.0658823
AUG	met	1	+-	0	1	+-	0	1	+-	0	1	+-	0
UUC	phe	1.37565	+-	0.0789669	1.144	+-	0.0560456	1.30353	+-	0.034999	1.27071	+-	0.0510431
UUU	phe	0.624345	+-	0.0789669	0.856	+-	0.0560456	0.696471	+-	0.034999	0.729288	+-	0.0510431
CCC	pro	1.37081	+-	0.116028	1.26765	+-	0.0716476	1.3914	+-	0.016218	1.37538	+-	0.139667
CCG	pro	1.38611	+-	0.135483	0.907941	+-	0.0599255	0.927941	+-	0.0179855	1.18688	+-	0.107283
CCU	pro	0.620405	+-	0.120939	0.889024	+-	0.0615642	0.92642	+-	0.0146519	0.692459	+-	0.0931002
CCA	pro	0.622632	+-	0.0918683	0.9354	+-	0.0640834	0.754239	+-	0.0175031	0.745306	+-	0.0845126
AGC	ser	1.58578	+-	0.0940749	1.29195	+-	0.0741945	1.28948	+-	0.0134472	1.50927	+-	0.0935159
UCC	ser	1.34435	+-	0.0929264	1.34593	+-	0.0799359	1.49712	+-	0.0321312	1.27906	+-	0.140091
UCG	ser	1.48469	+-	0.138008	1.07294	+-	0.0807979	1.06332	+-	0.0130632	1.41315	+-	0.146577
UCU	ser	0.6147	+-	0.100427	0.898488	+-	0.0641195	0.8619	+-	0.0155046	0.698694	+-	0.0881089
UCA	ser	0.540809	+-	0.10208	0.783088	+-	0.087969	0.664246	+-	0.018678	0.614647	+-	0.0924093
AGU	ser	0.429682	+-	0.0809994	0.607618	+-	0.0592594	0.623924	+-	0.0125719	0.485159	+-	0.0722851
UGA	stop	1.39066	+-	0.10733	1.22299	+-	0.0350304	1.19148	+-	0.0223075	1.36439	+-	0.0514379
UAG	stop	0.869714	+-	0.0845818	0.849576	+-	0.0679098	0.909876	+-	0.0142159	0.959124	+-	0.0575497
UAA	stop	0.739614	+-	0.124139	0.927424	+-	0.0831687	0.898644	+-	0.0172812	0.676494	+-	0.0862617
ACC	thr	1.64819	+-	0.127733	1.56376	+-	0.0662888	1.66275	+-	0.0231623	1.53224	+-	0.105061
ACG	thr	1.24144	+-	0.131963	0.911041	+-	0.0640615	0.906939	+-	0.00680724	1.18554	+-	0.130714
ACA	thr	0.609618	+-	0.0936496	0.801018	+-	0.0504774	0.702551	+-	0.0151455	0.7306	+-	0.0833576
ACU	thr	0.500768	+-	0.10664	0.724176	+-	0.0789423	0.727761	+-	0.0138093	0.551612	+-	0.0898255
UGG	trp	1	+-	0	1	+-	0	1	+-	0	1	+-	0
UAC	tyr	1.4713	+-	0.0797745	1.27793	+-	0.05229	1.34312	+-	0.00907295	1.38976	+-	0.0726242
UAU	tyr	0.528695	+-	0.0797745	0.722071	+-	0.05229	0.656883	+-	0.00907295	0.610241	+-	0.0726242
GUC	val	1.80552	+-	0.139442	1.51849	+-	0.0700644	1.64351	+-	0.0180859	1.73129	+-	0.106391
GUG	val	1.2893	+-	0.0839572	1.14068	+-	0.124458	1.06379	+-	0.00901606	1.21358	+-	0.0679997
GUU	val	0.6523	+-	0.123865	0.990129	+-	0.105853	0.93569	+-	0.0109664	0.749994	+-	0.115002
GUA	val	0.252873	+-	0.0613252	0.350671	+-	0.0468551	0.357007	+-	0.0122696	0.305147	+-	0.0520243

## Sheet: RSCU stats
group1	group2	p.adj	codon		table S6: wilcoxon rank sum test with bonferonni adjustment method showing the significance of difference in amino acid frequencies amongst two groups.
BLLNS	Sordariaceae	1	AAC
BLLNS	Sordariaceae	1	AAU
Sordariaceae	Chaetomiaceae	1	ACC
BLLNS	Podosporaceae	1	ACC
Sordariaceae	Podosporaceae	1	ACG
Sordariaceae	Podosporaceae	1	ACU
Sordariaceae	Podosporaceae	1	AGC
Sordariaceae	Podosporaceae	1	AGU
BLLNS	Podosporaceae	1	AUA
BLLNS	Sordariaceae	1	CCA
Sordariaceae	Chaetomiaceae	1	CCC
BLLNS	Chaetomiaceae	1	CCC
BLLNS	Podosporaceae	1	CGA
Podosporaceae	Chaetomiaceae	1	CUA
BLLNS	Podosporaceae	1	CUA
BLLNS	Podosporaceae	1	GCA
BLLNS	Sordariaceae	1	GCC
Sordariaceae	Podosporaceae	1	GCU
Podosporaceae	Chaetomiaceae	1	GGG
BLLNS	Chaetomiaceae	1	GGG
BLLNS	Podosporaceae	1	GGG
BLLNS	Chaetomiaceae	1	GGU
BLLNS	Podosporaceae	1	GUG
Sordariaceae	Podosporaceae	1	GUU
BLLNS	Chaetomiaceae	1	UAA
Sordariaceae	Podosporaceae	1	UAA
Podosporaceae	Chaetomiaceae	1	UAG
Podosporaceae	Chaetomiaceae	1	UCC
BLLNS	Chaetomiaceae	1	UGA
BLLNS	Chaetomiaceae	1	UUA
BLLNS	Podosporaceae	1	UUG
BLLNS	Chaetomiaceae	0.876727	ACG
BLLNS	Chaetomiaceae	0.829892	CUA
BLLNS	Chaetomiaceae	0.784963	GCG
BLLNS	Chaetomiaceae	0.700655	AGG
BLLNS	Chaetomiaceae	0.700655	CUC
BLLNS	Chaetomiaceae	0.700655	UCG
BLLNS	Sordariaceae	0.672723	UCA
BLLNS	Chaetomiaceae	0.661191	GAA
BLLNS	Chaetomiaceae	0.661191	GAG
BLLNS	Chaetomiaceae	0.661191	UCC
Sordariaceae	Podosporaceae	0.649852	GUA
BLLNS	Podosporaceae	0.610795	UCC
BLLNS	Chaetomiaceae	0.587423	UUG
Sordariaceae	Podosporaceae	0.585036	UUA
BLLNS	Sordariaceae	0.544813	UUG
BLLNS	Sordariaceae	0.525349	CGG
Podosporaceae	Chaetomiaceae	0.520229	UUG
BLLNS	Sordariaceae	0.470861	AAA
BLLNS	Sordariaceae	0.470861	AAG
Sordariaceae	Podosporaceae	0.470861	CAC
Sordariaceae	Podosporaceae	0.470861	CAU
BLLNS	Chaetomiaceae	0.404069	GUC
Podosporaceae	Chaetomiaceae	0.354348	ACC
BLLNS	Chaetomiaceae	0.309695	ACU
BLLNS	Chaetomiaceae	0.309695	CGU
BLLNS	Chaetomiaceae	0.294075	AAA
BLLNS	Chaetomiaceae	0.294075	AAG
BLLNS	Sordariaceae	0.27932	UAC
BLLNS	Sordariaceae	0.27932	UAU
BLLNS	Chaetomiaceae	0.251412	GCU
BLLNS	Chaetomiaceae	0.248526	UCA
BLLNS	Chaetomiaceae	0.224177	AGU
BLLNS	Chaetomiaceae	0.217828	CAA
BLLNS	Chaetomiaceae	0.217828	CAG
BLLNS	Sordariaceae	0.213725	ACA
Sordariaceae	Podosporaceae	0.192244	CAA
Sordariaceae	Podosporaceae	0.192244	CAG
BLLNS	Chaetomiaceae	0.188056	CCU
BLLNS	Chaetomiaceae	0.188056	GCC
BLLNS	Sordariaceae	0.165232	UUC
BLLNS	Sordariaceae	0.165232	UUU
Sordariaceae	Chaetomiaceae	0.16128	AAA
Sordariaceae	Chaetomiaceae	0.16128	AAG
BLLNS	Chaetomiaceae	0.14982	GGC
Sordariaceae	Chaetomiaceae	0.133783	UAG
BLLNS	Sordariaceae	0.132426	CCC
Sordariaceae	Podosporaceae	0.132426	UCG
BLLNS	Chaetomiaceae	0.128154	AUU
Sordariaceae	Podosporaceae	0.120987	GGA
BLLNS	Chaetomiaceae	0.118358	AGC
BLLNS	Chaetomiaceae	0.118358	CGC
BLLNS	Podosporaceae	0.117529	GCC
BLLNS	Podosporaceae	0.117529	GGA
Sordariaceae	Podosporaceae	0.110409	GAA
Sordariaceae	Podosporaceae	0.110409	GAG
BLLNS	Sordariaceae	0.109365	AUC
BLLNS	Chaetomiaceae	0.100662	GAC
BLLNS	Chaetomiaceae	0.100662	GAU
Sordariaceae	Podosporaceae	0.100639	CUU
BLLNS	Chaetomiaceae	0.0926973	GUG
Sordariaceae	Podosporaceae	0.0916552	CGA
BLLNS	Podosporaceae	0.0869695	CGG
BLLNS	Chaetomiaceae	0.0852781	CAC
BLLNS	Chaetomiaceae	0.0852781	CAU
BLLNS	Chaetomiaceae	0.0783746	GUU
BLLNS	Chaetomiaceae	0.0659984	GUA
BLLNS	Podosporaceae	0.0634731	GUA
BLLNS	Podosporaceae	0.0586885	ACA
Sordariaceae	Chaetomiaceae	0.0566916	GCA
BLLNS	Chaetomiaceae	0.0553485	UGC
BLLNS	Chaetomiaceae	0.0553485	UGU
BLLNS	Sordariaceae	0.0511216	CUC
BLLNS	Podosporaceae	0.0510448	ACG
BLLNS	Chaetomiaceae	0.0506071	AAC
BLLNS	Chaetomiaceae	0.0506071	AAU
Sordariaceae	Podosporaceae	0.0486034	GCG
Sordariaceae	Podosporaceae	0.0485507	CCG
BLLNS	Sordariaceae	0.0450145	CUA
Sordariaceae	Chaetomiaceae	0.0448884	AUA
BLLNS	Chaetomiaceae	0.0421734	CUG
BLLNS	Podosporaceae	0.0411032	CCC
Sordariaceae	Podosporaceae	0.0396239	UGC
Sordariaceae	Podosporaceae	0.0396239	UGU
Podosporaceae	Chaetomiaceae	0.0384371	CCC
BLLNS	Sordariaceae	0.0357055	CGC
BLLNS	Chaetomiaceae	0.0349934	ACC
BLLNS	Chaetomiaceae	0.0289077	UAG
BLLNS	Podosporaceae	0.0269151	CCG
BLLNS	Chaetomiaceae	0.0221652	UCU
BLLNS	Sordariaceae	0.0220897	GCA
BLLNS	Chaetomiaceae	0.019337	UAC
BLLNS	Chaetomiaceae	0.019337	UAU
BLLNS	Sordariaceae	0.0172379	CGA
Podosporaceae	Chaetomiaceae	0.0158539	GCG
BLLNS	Podosporaceae	0.0136147	CAC
BLLNS	Podosporaceae	0.0136147	CAU
Sordariaceae	Podosporaceae	0.0122783	UGA
Sordariaceae	Chaetomiaceae	0.0116083	GCC
BLLNS	Chaetomiaceae	0.0115524	AUC
BLLNS	Chaetomiaceae	0.0103698	CUU
Sordariaceae	Podosporaceae	0.0100149	GUG
BLLNS	Podosporaceae	0.00692107	AAC
BLLNS	Podosporaceae	0.00692107	AAU
Sordariaceae	Podosporaceae	0.00586448	GAC
Sordariaceae	Podosporaceae	0.00586448	GAU
BLLNS	Podosporaceae	0.00520273	UGC
BLLNS	Podosporaceae	0.00520273	UGU
Sordariaceae	Podosporaceae	0.00458711	UCU
BLLNS	Podosporaceae	0.00449591	AAA
BLLNS	Podosporaceae	0.00449591	AAG
BLLNS	Sordariaceae	0.0040506	UGC
BLLNS	Sordariaceae	0.0040506	UGU
Podosporaceae	Chaetomiaceae	0.00369657	GUG
Sordariaceae	Podosporaceae	0.00357291	AUU
BLLNS	Podosporaceae	0.00343122	UUA
BLLNS	Podosporaceae	0.00333417	CUC
BLLNS	Chaetomiaceae	0.00289449	GCA
BLLNS	Sordariaceae	0.00200431	GUC
Sordariaceae	Podosporaceae	0.00175689	UAG
Sordariaceae	Podosporaceae	0.00164331	GCA
Sordariaceae	Podosporaceae	0.00159069	CUC
BLLNS	Sordariaceae	0.00125758	ACG
Sordariaceae	Podosporaceae	0.00102692	UUG
Sordariaceae	Chaetomiaceae	0.00100629	AAC
Sordariaceae	Chaetomiaceae	0.00100629	AAU
BLLNS	Podosporaceae	0.000972231	UAG
BLLNS	Chaetomiaceae	0.000891783	ACA
BLLNS	Chaetomiaceae	0.000891783	CCA
Sordariaceae	Chaetomiaceae	0.000730546	UUC
Sordariaceae	Chaetomiaceae	0.000730546	UUU
BLLNS	Podosporaceae	0.000685995	AGU
BLLNS	Sordariaceae	0.000610402	UUA
BLLNS	Podosporaceae	0.000536085	CGU
BLLNS	Sordariaceae	0.000511657	UAG
Podosporaceae	Chaetomiaceae	0.000367762	UUA
BLLNS	Chaetomiaceae	0.000346331	GGA
BLLNS	Sordariaceae	0.000320308	AUA
BLLNS	Chaetomiaceae	0.000278372	AUA
Podosporaceae	Chaetomiaceae	0.000204045	UAA
BLLNS	Chaetomiaceae	0.000204045	UUC
BLLNS	Chaetomiaceae	0.000204045	UUU
BLLNS	Podosporaceae	0.000169412	CUU
Podosporaceae	Chaetomiaceae	0.000126006	GCA
BLLNS	Podosporaceae	0.000112045	GAA
BLLNS	Podosporaceae	0.000112045	GAG
BLLNS	Podosporaceae	0.000112045	UAC
BLLNS	Podosporaceae	0.000112045	UAU
Sordariaceae	Podosporaceae	7.94016e-05	CUG
BLLNS	Chaetomiaceae	7.62247e-05	CCG
Podosporaceae	Chaetomiaceae	7.62247e-05	CGU
BLLNS	Sordariaceae	6.27944e-05	ACC
BLLNS	Sordariaceae	6.25982e-05	CCG
Sordariaceae	Chaetomiaceae	6.14401e-05	ACA
Podosporaceae	Chaetomiaceae	5.38584e-05	ACG
Sordariaceae	Podosporaceae	4.21478e-05	AUA
Sordariaceae	Podosporaceae	3.89176e-05	AGG
Podosporaceae	Chaetomiaceae	3.28174e-05	AAA
Podosporaceae	Chaetomiaceae	3.28174e-05	AAG
Podosporaceae	Chaetomiaceae	3.13642e-05	AUA
BLLNS	Podosporaceae	2.9172e-05	CAA
BLLNS	Podosporaceae	2.9172e-05	CAG
BLLNS	Podosporaceae	2.77204e-05	GUC
Sordariaceae	Chaetomiaceae	2.63206e-05	GCG
Sordariaceae	Chaetomiaceae	2.54193e-05	UUA
BLLNS	Chaetomiaceae	2.50388e-05	AGA
Sordariaceae	Podosporaceae	2.19966e-05	GGC
Sordariaceae	Podosporaceae	2.19891e-05	CCU
Sordariaceae	Podosporaceae	2.10634e-05	UAC
Sordariaceae	Podosporaceae	2.10634e-05	UAU
BLLNS	Sordariaceae	2.02521e-05	GUA
BLLNS	Podosporaceae	1.78848e-05	GCG
Podosporaceae	Chaetomiaceae	1.78006e-05	CUC
Sordariaceae	Chaetomiaceae	1.67026e-05	CUA
Sordariaceae	Chaetomiaceae	1.61511e-05	UUG
BLLNS	Chaetomiaceae	1.46492e-05	CGG
Podosporaceae	Chaetomiaceae	1.46492e-05	GUA
BLLNS	Sordariaceae	1.22627e-05	GGC
Sordariaceae	Podosporaceae	1.12516e-05	GCC
BLLNS	Podosporaceae	8.50778e-06	GCU
BLLNS	Sordariaceae	8.00744e-06	UCC
Podosporaceae	Chaetomiaceae	8.00163e-06	UGA
Sordariaceae	Chaetomiaceae	7.90039e-06	GUC
BLLNS	Sordariaceae	7.03747e-06	AUU
Sordariaceae	Chaetomiaceae	6.82709e-06	UCA
Podosporaceae	Chaetomiaceae	5.35076e-06	GCU
BLLNS	Sordariaceae	4.75733e-06	CAC
BLLNS	Sordariaceae	4.75733e-06	CAU
Sordariaceae	Chaetomiaceae	4.73234e-06	CUC
BLLNS	Podosporaceae	4.70516e-06	GUU
Podosporaceae	Chaetomiaceae	4.62883e-06	UCU
BLLNS	Podosporaceae	3.5173e-06	AGG
Podosporaceae	Chaetomiaceae	3.39436e-06	CAC
Podosporaceae	Chaetomiaceae	3.39436e-06	CAU
BLLNS	Podosporaceae	2.61227e-06	ACU
BLLNS	Podosporaceae	2.61227e-06	AUC
Podosporaceae	Chaetomiaceae	2.5723e-06	GUC
Podosporaceae	Chaetomiaceae	2.15652e-06	AAC
Podosporaceae	Chaetomiaceae	2.15652e-06	AAU
Podosporaceae	Chaetomiaceae	2.15652e-06	GCC
Podosporaceae	Chaetomiaceae	2.15652e-06	UGC
Podosporaceae	Chaetomiaceae	2.15652e-06	UGU
BLLNS	Podosporaceae	1.91806e-06	CGC
BLLNS	Podosporaceae	1.91806e-06	CUG
BLLNS	Podosporaceae	1.91806e-06	UUC
BLLNS	Podosporaceae	1.91806e-06	UUU
Podosporaceae	Chaetomiaceae	1.90865e-06	ACA
Sordariaceae	Podosporaceae	1.78646e-06	GUC
Sordariaceae	Chaetomiaceae	1.64854e-06	UAA
Sordariaceae	Chaetomiaceae	9.58375e-07	AUU
Sordariaceae	Podosporaceae	9.40906e-07	CGU
BLLNS	Sordariaceae	9.40494e-07	GCG
BLLNS	Sordariaceae	9.40494e-07	GGA
Sordariaceae	Podosporaceae	9.39672e-07	ACA
BLLNS	Sordariaceae	9.3885e-07	AGA
Sordariaceae	Podosporaceae	9.38439e-07	CGG
BLLNS	Sordariaceae	9.38028e-07	GUG
BLLNS	Sordariaceae	8.56778e-07	AGU
Podosporaceae	Chaetomiaceae	7.65301e-07	AGA
BLLNS	Podosporaceae	7.14774e-07	AUU
BLLNS	Podosporaceae	4.98799e-07	AGC
BLLNS	Podosporaceae	4.98799e-07	UCA
Sordariaceae	Chaetomiaceae	4.00359e-07	ACG
Podosporaceae	Chaetomiaceae	3.75374e-07	ACU
Podosporaceae	Chaetomiaceae	3.75374e-07	CGG
Podosporaceae	Chaetomiaceae	3.75374e-07	GUU
BLLNS	Podosporaceae	3.44531e-07	GGU
Podosporaceae	Chaetomiaceae	2.85058e-07	AGG
Podosporaceae	Chaetomiaceae	2.85058e-07	CCU
Sordariaceae	Podosporaceae	2.75231e-07	UCC
Sordariaceae	Chaetomiaceae	2.68756e-07	AUC
Sordariaceae	Chaetomiaceae	2.67396e-07	UCC
BLLNS	Podosporaceae	2.31402e-07	AGA
BLLNS	Podosporaceae	2.31402e-07	CCU
Sordariaceae	Chaetomiaceae	2.27227e-07	UGC
Sordariaceae	Chaetomiaceae	2.27227e-07	UGU
Sordariaceae	Podosporaceae	2.2698e-07	GGU
Podosporaceae	Chaetomiaceae	2.15205e-07	AGU
Sordariaceae	Podosporaceae	1.86705e-07	AAC
Sordariaceae	Podosporaceae	1.86705e-07	AAU
Sordariaceae	Podosporaceae	1.6959e-07	ACC
Podosporaceae	Chaetomiaceae	1.60875e-07	GGU
Podosporaceae	Chaetomiaceae	1.60875e-07	UAC
Podosporaceae	Chaetomiaceae	1.60875e-07	UAU
BLLNS	Podosporaceae	1.54268e-07	CCA
BLLNS	Podosporaceae	1.54268e-07	GAC
BLLNS	Podosporaceae	1.54268e-07	GAU
BLLNS	Sordariaceae	1.39329e-07	AGG
Podosporaceae	Chaetomiaceae	1.1948e-07	AUU
Podosporaceae	Chaetomiaceae	1.1948e-07	GAA
Podosporaceae	Chaetomiaceae	1.1948e-07	GAG
BLLNS	Sordariaceae	1.03608e-07	GAA
BLLNS	Sordariaceae	1.03608e-07	GAG
BLLNS	Podosporaceae	9.77029e-08	GGC
Sordariaceae	Podosporaceae	7.68092e-08	CCC
BLLNS	Podosporaceae	6.17071e-08	UCG
BLLNS	Podosporaceae	6.17071e-08	UCU
Sordariaceae	Podosporaceae	4.64168e-08	UCA
Sordariaceae	Podosporaceae	4.40264e-08	AGA
BLLNS	Sordariaceae	4.19777e-08	CAA
BLLNS	Sordariaceae	4.19777e-08	CAG
BLLNS	Sordariaceae	3.7892e-08	UCU
Sordariaceae	Chaetomiaceae	3.57529e-08	CCA
Podosporaceae	Chaetomiaceae	3.26923e-08	CUU
Podosporaceae	Chaetomiaceae	3.26923e-08	GAC
Podosporaceae	Chaetomiaceae	3.26923e-08	GAU
Sordariaceae	Chaetomiaceae	2.52598e-08	CGG
Sordariaceae	Podosporaceae	2.51118e-08	AAA
Sordariaceae	Podosporaceae	2.51118e-08	AAG
Podosporaceae	Chaetomiaceae	2.28141e-08	CCG
Sordariaceae	Chaetomiaceae	2.12697e-08	CGU
Sordariaceae	Chaetomiaceae	2.12697e-08	GAC
Sordariaceae	Chaetomiaceae	2.12697e-08	GAU
Sordariaceae	Chaetomiaceae	2.12515e-08	CCU
Sordariaceae	Chaetomiaceae	2.12515e-08	UCU
Sordariaceae	Chaetomiaceae	2.12423e-08	CAC
Sordariaceae	Chaetomiaceae	2.12423e-08	CAU
Sordariaceae	Chaetomiaceae	2.1215e-08	UAC
Sordariaceae	Chaetomiaceae	2.1215e-08	UAU
BLLNS	Podosporaceae	2.0569e-08	UAA
BLLNS	Sordariaceae	1.8425e-08	AGC
Sordariaceae	Podosporaceae	1.83841e-08	CUA
Sordariaceae	Chaetomiaceae	1.78421e-08	GUU
Sordariaceae	Chaetomiaceae	1.78343e-08	GCU
BLLNS	Sordariaceae	1.6612e-08	CGU
BLLNS	Sordariaceae	1.6612e-08	GAC
BLLNS	Sordariaceae	1.6612e-08	GAU
Sordariaceae	Podosporaceae	1.6612e-08	GGG
BLLNS	Sordariaceae	1.6612e-08	GGG
BLLNS	Sordariaceae	1.6612e-08	UAA
BLLNS	Sordariaceae	1.66027e-08	GGU
BLLNS	Sordariaceae	1.66027e-08	GUU
BLLNS	Sordariaceae	1.65934e-08	CCU
BLLNS	Sordariaceae	1.65934e-08	CUG
BLLNS	Sordariaceae	1.65934e-08	CUU
BLLNS	Sordariaceae	1.65934e-08	GCU
BLLNS	Sordariaceae	1.65934e-08	UCG
Sordariaceae	Podosporaceae	1.65749e-08	CCA
Sordariaceae	Podosporaceae	1.65749e-08	CGC
Sordariaceae	Podosporaceae	1.65749e-08	UUC
Sordariaceae	Podosporaceae	1.65749e-08	UUU
Podosporaceae	Chaetomiaceae	7.0559e-09	CAA
Podosporaceae	Chaetomiaceae	7.0559e-09	CAG
Podosporaceae	Chaetomiaceae	7.0559e-09	UCA
Sordariaceae	Chaetomiaceae	6.69624e-09	CGC
BLLNS	Podosporaceae	5.14226e-09	UGA
Sordariaceae	Chaetomiaceae	4.66906e-09	GUA
Podosporaceae	Chaetomiaceae	2.82236e-09	AGC
BLLNS	Chaetomiaceae	2.82236e-09	CGA
Sordariaceae	Podosporaceae	2.55425e-09	AUC
Podosporaceae	Chaetomiaceae	1.64638e-09	AUC
Sordariaceae	Chaetomiaceae	1.17253e-09	UGA
Podosporaceae	Chaetomiaceae	9.40787e-10	CUG
Sordariaceae	Chaetomiaceae	8.00318e-10	CGA
Sordariaceae	Chaetomiaceae	5.46945e-10	GGC
Sordariaceae	Chaetomiaceae	5.44413e-10	CCG
Sordariaceae	Chaetomiaceae	4.973e-10	CAA
Sordariaceae	Chaetomiaceae	4.973e-10	CAG
Sordariaceae	Chaetomiaceae	4.973e-10	GGG
Sordariaceae	Chaetomiaceae	4.97042e-10	AGC
Sordariaceae	Chaetomiaceae	4.97042e-10	AGG
Sordariaceae	Chaetomiaceae	4.97042e-10	AGU
Sordariaceae	Chaetomiaceae	4.97042e-10	GAA
Sordariaceae	Chaetomiaceae	4.97042e-10	GAG
Sordariaceae	Chaetomiaceae	4.97042e-10	GGA
Sordariaceae	Chaetomiaceae	4.97042e-10	GGU
Sordariaceae	Chaetomiaceae	4.96785e-10	CUG
Sordariaceae	Chaetomiaceae	4.96785e-10	CUU
Sordariaceae	Chaetomiaceae	4.96785e-10	UCG
Sordariaceae	Chaetomiaceae	4.95757e-10	AGA
Sordariaceae	Chaetomiaceae	4.955e-10	GUG
Podosporaceae	Chaetomiaceae	4.70393e-10	UCG
Podosporaceae	Chaetomiaceae	2.35197e-10	CCA
Podosporaceae	Chaetomiaceae	2.35197e-10	CGA
Podosporaceae	Chaetomiaceae	2.35197e-10	CGC
Podosporaceae	Chaetomiaceae	2.35197e-10	GGA
Podosporaceae	Chaetomiaceae	2.35197e-10	GGC
Podosporaceae	Chaetomiaceae	2.35197e-10	UUC
Podosporaceae	Chaetomiaceae	2.35197e-10	UUU
Sordariaceae	Chaetomiaceae	5.77405e-11	ACU
BLLNS	Sordariaceae	1.15415e-12	ACU
BLLNS	Sordariaceae	6.07445e-14	UGA

## Sheet: CUB
Table S7: overview of codon usage bias indices per genome.
ID sordanlr	Family	Slope	dNC	Nc	GC3	GC content
achmac-1	Chaetomiaceae	-0.198107	0.48714	49.06	71.5	55.935		Slope	Slope of neutrality plot
achstr-1	Chaetomiaceae	-0.0940916	0.412185	48.14	72.9	55.651		dNC	Percentage of genes under selection, identified as percentage of genes scoring under the expected ENC/GC3 line
apiver-1	Podosporaceae	-0.170923	3.54187	54.72	62.7	51.1		Nc	Effective number of codons
apoper-1	Bombardiaceae	-0.110194	0.823359	53.25	65.7	52.914		GC3	GC content of third codon position
arnari-1	Podosporaceae	-0.270551	3.44939	53.36	64.9	49.969		GC content	Overall GC content of entire genome (including non-coding regions)
bombom-1	Bombardiaceae	0.0887881	1.7643	51.36	67.8	52.735
canare-1	Chaetomiaceae	-0.0576188	0.61893	51.85	67.7	54.809
cercau-1	Schizotheciaceae	-0.212653	1.54429	52.73	66.1	55.04
cernew-1	Schizotheciaceae	-0.154796	1.76272	51.55	68	55.483
cersam-1	Podosporaceae	-0.115472	3.72891	53.15	65.2	50
cersco-1	Bombardiaceae	-0.00525735	1.18802	49.05	70.9	53.48
chacoc-1	Chaetomiaceae	-0.0810095	1.11844	49.21	71.1	55.988
chafim-1	Chaetomiaceae	-0.0115549	0.953569	48.31	72.7	56.222
chalep-1	Chaetomiaceae	-0.197987	0.819352	47.06	73.9	56.783
chathe-1	Chaetomiaceae	-0.134598	1.4581	52.55	65.1	52.592
clador-1	Podosporaceae	-0.0757234	3.57985	55	61.5	50.8
clamic-1	Podosporaceae	-0.0943584	2.37285	52.19	67	52.2
clasam-1	Podosporaceae	0.0764979	2.53959	52.87	65.2	50.9
clasp-1	Podosporaceae	-0.0948528	3.3016	56.05	59.4	50.4
copsp-1	Sordariaceae	-0.14331	5.0772	52.87	64.4	45.2
corina-1	Chaetomiaceae	-0.171822	0.820805	44.47	77.3	56.556
cornov-1	Chaetomiaceae	-0.0294924	0.664025	50.48	68.9	54.192
corsep-1	Chaetomiaceae	-0.0187185	0.880282	51.29	67.8	54.037
crahot-1	Chaetomiaceae	-0.00176258	0.814901	48.33	71.7	54.285
crathe-1	Chaetomiaceae	0.203025	0.798475	41.58	80.7	56.95
dicfun-1	Chaetomiaceae	-0.157667	1.28153	50.88	69.2	54.697
dipgro-1	Diplogelasinosporaceae	-0.0631673	1.17379	53.51	65.7	50
echarn-1	Schizotheciaceae	-0.0627572	0.63441	50.79	69.3	54.7
eutlat-1	Outgroup	0.305456	0.924262	52.98	65.9	46.577
gelamo-1	Sordariaceae	-0.149488	5.06393	52.91	64.5	51.5
gelunc-1	Sordariaceae	-0.281722	4.9434	52.69	64.7	52.408
lashir-1	Lasiospaeridaceae	0.118908	1.05517	51.72	67.6	53.889
lashis-1	Lasiospaeridaceae	0.138159	1.1536	51.62	67.7	54.031
lasmin-1	Lasiospaeriaceae	0.198393	1.01826	48.42	71.5	54.918
lasovi-1	Lasiosphaeriaceae	0.231731	0.706343	48.26	71.8	54.687
lolmin-1	Outgroup	0.248387	1.07593	49.41	71.1	55.401
madmyc-1	Chaetomiaceae	0.0567833	0.604085	50.16	70.1	54.862
mycthe-1	Chaetomiaceae	0.0800047	2.13507	47.93	71.9	55.937
neuafr-1	Sordariaceae	-0.270667	4.54645	52.39	65.1	52.111
neuala-1	Sordariaceae	-0.272469	4.90485	52.32	65.3	45.559
neucer-01	Sordariaceae	-0.268404	4.84103	52.33	65.3	51.573
neucra-01	Sordariaceae	-0.260335	4.62052	53.52	63.3	48.253
neucra-02	Sordariaceae	-0.129333	4.27978	53.87	63	50.692
neucra-03	Sordariaceae	-0.292174	5.0363	53	64	48.412
neudis4-001b	Sordariaceae	-0.255712	4.45658	53.39	63.6	49.411
neudis4-112a	Sordariaceae	-0.301441	4.87687	52.87	64.2	49.366
neudis5-1	Sordariaceae	-0.291473	4.91528	52.93	64.1	49.971
neudis6-1	Sordariaceae	-0.276564	4.77633	52.96	64.1	48.161
neudis7-1	Sordariaceae	-0.286892	4.97093	52.92	64.1	47.686
neudis8-1	Sordariaceae	-0.287126	5.02087	53.07	63.9	47.197
neudissp-1	Sordariaceae	-0.309248	5.06593	52.93	64.1	44.767
neudisss-1	Sordariaceae	-0.294631	5.06048	53.54	63.5	44.052
neuhis-1	Sordariaceae	-0.1123	4.41379	53.72	63.2	47.92
neuint-01	Sordariaceae	-0.28425	4.94405	52.96	64	48.173
neumet-1	Sordariaceae	-0.284264	4.85459	52.92	64.1	47.884
neumid-01	Sordariaceae	-0.28409	4.99858	52.34	65.2	46.881
neumon-01	Sordariaceae	-0.271246	4.85348	52.34	65.2	44.519
neupan-1	Sordariaceae	-0.272886	4.79671	52.86	64.6	51.89
neuper-1	Sordariaceae	-0.284237	4.97973	52.95	64.1	47.305
neuret-01	Sordariaceae	-0.25247	4.82787	52.33	65.3	51.716
neusit-01	Sordariaceae	-0.273544	4.86493	52.96	64	49.326
neusit-45	Sordariaceae	-0.282052	4.80579	53	64	49.505
neusit-57	Sordariaceae	-0.282468	4.7619	52.98	64	49.389
neusub-1	Sordariaceae	-0.244092	5.23888	51.9	65.8	52.622
neuter-1	Sordariaceae	-0.289974	4.70333	52.5	65.1	50.356
neutre-01	Sordariaceae	-0.167705	5.20343	53.52	63.4	49.415
neutre-02	Sordariaceae	-0.283184	4.86836	53	64	50.712
neutre-22	Sordariaceae	-0.272582	4.72623	52.95	64.1	49.919
neutre-31	Sordariaceae	-0.263827	4.68839	53.03	64	50.673
neutre-53	Sordariaceae	-0.271508	4.78496	52.93	64.1	49.235
neutre-69	Sordariaceae	-0.280829	4.81541	52.96	64.1	49.711
neutre-77	Sordariaceae	-0.279543	4.86151	52.98	64	50.21
neutre-92	Sordariaceae	-0.293964	4.97657	53	64	50.143
neutro-01	Sordariaceae	-0.143159	4.60459	52.92	64.6	48.732
parapp-1	Chaetomiaceae	-0.139557	0.962302	49.22	71.3	55.821
parhyr-1	Chaetomiaceae	-0.141825	0.892438	45.8	75.5	57.722
phiatr-1	Outgroup	0.234374	0.603732	48.96	71.7	55.23
podaff-1	Schizotheciaceae	-0.170233	1.5616	51.61	67.8	55.5
podans-001	Podosporaceae	-0.210065	3.93738	53.97	64	52.171
podapp-1	Bombardiaceae	0.0438858	1.28932	47.36	73	55.679
podaus-1	Podosporaceae	-0.164434	2.7226	54.73	62.3	52
podbac-1	Podosporaceae	-0.0470493	3.3627	55.06	62.1	49.163
podbel-1	Podosporaceae	-0.259333	4.1468	53.51	64.4	51.666
podbra-1	Podosporaceae	-0.138907	3.13462	54.99	62.1	51.9
podbul-1	Podosporaceae	0.180633	2.97128	55.18	61	49.589
podcom-1	Podosporaceae	-0.19622	3.84321	53.99	63.9	52.417
podcur-1	Lasiosphaeriaceae	-0.266732	2.07399	52.27	66.6	55.441
poddec-1	Naviculisporaceae	-0.14658	1.54771	54.96	62.3	51.2
poddid-1	Lasiosphaeriaceae	-0.0117747	0.846932	52.45	66.1	52.953
podfim-1	Podosporaceae	0.0608156	4.36605	57.31	54.1	48.2
podpse-1	Podosporaceae	-0.253845	4.19437	53.55	64.4	52.575
podset-1	Podosporaceae	-0.296649	3.1156	54.49	62.7	51.8
schcon-1	Schizotheciaceae	-0.0591078	1.66197	44.53	76.9	54
schves-1	Schizotheciaceae	-0.0530676	1.50821	45.53	75.7	57.949
sorbre-1	Sordariaceae	-0.141492	5.44437	53.29	63.5	43.749
sormac-1	Sordariaceae	-0.224254	5.24206	52.85	64.2	51.969
stalon-1	Chaetomiaceae	-0.265864	1.41053	42.33	79.7	60.157
thehet-1	Chaetomiaceae	0.0842945	0.817652	45.06	76.2	53.02
theter-1	Chaetomiaceae	-0.0613552	0.99345	42.64	79.3	54.709
thethe-1	Chaetomiaceae	0.0830923	1.08395	45	76.2	51.455
triant-1	Chaetomiaceae	-0.0783923	1.23714	44.73	77	52.969

## Sheet: neutrality stats
Table S8: statistics for neutrality slope regression lines
species	family	R	p-value
achmac-1	Chaetomiaceae	-0.198107	2.2e-16
achstr-1	Chaetomiaceae	-0.0940916	2.2e-16
apiver-1	Podosporaceae	-0.170923	2.2e-16
apoper-1	Bombardiaceae	-0.110194	2.2e-16
arnari-1	Podosporaceae	-0.270551	2.2e-16
bombom-1	Bombardiaceae	0.0887881	2.2e-16
cercau-1	Schizotheciaceae	-0.212653	2.2e-16
cernew-1	Schizotheciaceae	-0.154796	2.2e-16
cersam-1	Podosporaceae	-0.115472	2.2e-16
chalep-1	Chaetomiaceae	-0.197987	2.2e-16
chathe-1	Chaetomiaceae	-0.134598	2.2e-16
clamic-1	Podosporaceae	-0.0943584	2.2e-16
clasp-1	Podosporaceae	-0.0948528	2.2e-16
copsp-1	Sordariaceae	-0.14331	2.2e-16
corina-1	Chaetomiaceae	-0.171822	2.2e-16
crathe-1	Chaetomiaceae	0.203025	2.2e-16
dicfun-1	Chaetomiaceae	-0.157667	2.2e-16
eutlat-1	Outgroup	0.305456	2.2e-16
gelamo-1	Sordariaceae	-0.149488	2.2e-16
gelunc-1	Sordariaceae	-0.281722	2.2e-16
lashir-1	Lasiospaeridaceae	0.118908	2.2e-16
lashis-1	Lasiospaeridaceae	0.138159	2.2e-16
lasmin-1	Lasiospaeriaceae	0.198393	2.2e-16
lasovi-1	Lasiosphaeriaceae	0.231731	2.2e-16
lolmin-1	Outgroup	0.248387	2.2e-16
mycthe-1	Chaetomiaceae	0.0800047	2.2e-16
neuafr-1	Sordariaceae	-0.270667	2.2e-16
neuala-1	Sordariaceae	-0.272469	2.2e-16
neucer-01	Sordariaceae	-0.268404	2.2e-16
neucra-01	Sordariaceae	-0.260335	2.2e-16
neucra-02	Sordariaceae	-0.129333	2.2e-16
neucra-03	Sordariaceae	-0.292174	2.2e-16
neudis4-001b	Sordariaceae	-0.255712	2.2e-16
neudis4-112a	Sordariaceae	-0.301441	2.2e-16
neudis5-1	Sordariaceae	-0.291473	2.2e-16
neudis6-1	Sordariaceae	-0.276564	2.2e-16
neudis7-1	Sordariaceae	-0.286892	2.2e-16
neudis8-1	Sordariaceae	-0.287126	2.2e-16
neudissp-1	Sordariaceae	-0.309248	2.2e-16
neudisss-1	Sordariaceae	-0.294631	2.2e-16
neuhis-1	Sordariaceae	-0.1123	2.2e-16
neuint-01	Sordariaceae	-0.28425	2.2e-16
neumet-1	Sordariaceae	-0.284264	2.2e-16
neumid-01	Sordariaceae	-0.28409	2.2e-16
neumon-01	Sordariaceae	-0.271246	2.2e-16
neupan-1	Sordariaceae	-0.272886	2.2e-16
neuper-1	Sordariaceae	-0.284237	2.2e-16
neuret-01	Sordariaceae	-0.25247	2.2e-16
neusit-01	Sordariaceae	-0.273544	2.2e-16
neusit-45	Sordariaceae	-0.282052	2.2e-16
neusit-57	Sordariaceae	-0.282468	2.2e-16
neusub-1	Sordariaceae	-0.244092	2.2e-16
neuter-1	Sordariaceae	-0.289974	2.2e-16
neutre-01	Sordariaceae	-0.167705	2.2e-16
neutre-02	Sordariaceae	-0.283184	2.2e-16
neutre-22	Sordariaceae	-0.272582	2.2e-16
neutre-31	Sordariaceae	-0.263827	2.2e-16
neutre-53	Sordariaceae	-0.271508	2.2e-16
neutre-69	Sordariaceae	-0.280829	2.2e-16
neutre-77	Sordariaceae	-0.279543	2.2e-16
neutre-92	Sordariaceae	-0.293964	2.2e-16
neutro-01	Sordariaceae	-0.143159	2.2e-16
parapp-1	Chaetomiaceae	-0.139557	2.2e-16
parhyr-1	Chaetomiaceae	-0.141825	2.2e-16
phiatr-1	Outgroup	0.234374	2.2e-16
podaff-1	Schizotheciaceae	-0.170233	2.2e-16
podans-001	Podosporaceae	-0.210065	2.2e-16
podaus-1	Podosporaceae	-0.164434	2.2e-16
podbel-1	Podosporaceae	-0.259333	2.2e-16
podbra-1	Podosporaceae	-0.138907	2.2e-16
podbul-1	Podosporaceae	0.180633	2.2e-16
podcom-1	Podosporaceae	-0.19622	2.2e-16
podcur-1	Lasiosphaeriaceae	-0.266732	2.2e-16
poddec-1	Naviculisporaceae	-0.14658	2.2e-16
podpse-1	Podosporaceae	-0.253845	2.2e-16
podset-1	Podosporaceae	-0.296649	2.2e-16
sorbre-1	Sordariaceae	-0.141492	2.2e-16
sormac-1	Sordariaceae	-0.224254	2.2e-16
stalon-1	Chaetomiaceae	-0.265864	2.2e-16
clador-1	Podosporaceae	-0.0757234	4.875e-16
thehet-1	Chaetomiaceae	0.0842945	1.488e-15
clasam-1	Podosporaceae	0.0764979	6.428e-15
thethe-1	Chaetomiaceae	0.0830923	9.179e-15
chacoc-1	Chaetomiaceae	-0.0810095	7.589e-14
triant-1	Chaetomiaceae	-0.0783923	2.863e-13
dipgro-1	Diplogelasinosporaceae	-0.0631673	2.51e-12
echarn-1	Schizotheciaceae	-0.0627572	8.519e-12
podfim-1	Podosporaceae	0.0608156	7.345e-11
schcon-1	Schizotheciaceae	-0.0591078	5.397e-10
canare-1	Chaetomiaceae	-0.0576188	3.443e-09
theter-1	Chaetomiaceae	-0.0613552	4.18e-09
schves-1	Schizotheciaceae	-0.0530676	5.991e-09
madmyc-1	Chaetomiaceae	0.0567833	6.52e-09
podbac-1	Podosporaceae	-0.0470493	3.147e-07
podapp-1	Bombardiaceae	0.0438858	2.187e-06
cornov-1	Chaetomiaceae	-0.0294924	0.004371
corsep-1	Chaetomiaceae	-0.0187185	0.07436
poddid-1	Lasiosphaeriaceae	-0.0117747	0.1559
chafim-1	Chaetomiaceae	-0.0115549	0.221
cersco-1	Bombardiaceae	-0.00525735	0.571
crahot-1	Chaetomiaceae	-0.00176258	0.8703
